# Supplementary material for: Autophagy, Apoptosis, the Unfolded Protein Response, and Lung Function in Idiopathic Pulmonary Fibrosis
Source: Cells. 2021 Jun 30;10(7):1642. doi: 10.3390/cells10071642 (PMC8307368; doi:10.3390/cells10071642)
Supplement: Supplementary file 1 [file cells-10-01642-s001.zip]

Archive with 1 entries (1 files):
- cells-1207677-supplementary.pdf
